# Supplementary material for: Analysis of Microbial Diversity and Metabolites in Sauerkraut Products with and without Microorganism Addition
Source: Foods. 2023 Mar 9;12(6):1164. doi: 10.3390/foods12061164 (PMC10048197; doi:10.3390/foods12061164)
Supplement: Supplementary file 1 [file foods-12-01164-s001.zip]

Archive with 3 entries (3 files):
- Hightlights(1).pdf
- Supplementary Information Figure.pdf
- Supplementary Information Table.pdf
